# Supplementary material for: eDNA metabarcoding reveals the role of habitat specialization and spatial and environmental variability in shaping diversity patterns of fish metacommunities
Source: PLoS One. 2024 Jan 2;19(1):e0296310. doi: 10.1371/journal.pone.0296310 (PMC10760726; doi:10.1371/journal.pone.0296310)
Supplement: S1 Table — (XLSX) [file pone.0296310.s001.xlsx]

## Sheet: Munka1
Name	Scientific name	Floodplain Fish Index habitat affinity scores
		Main channel	Both sides connected oxbow	One side connected oxbow	Frequently flooded isolated water body	Rarely flooded isolated water body	Specialist	Generalist
		MC/1	BSCO/2	OSCO/3	FFW/4	RFW/5
Common bream	Abramis brama	3	3	2	1	1		1
Zobel, silver bream, vimba	Abramis sapa, Blicca bjoerkna, Vimba vimba	n.a.	n.a.	n.a.	n.a.	n.a.	n.a.	n.a.
Sterlet	Acipenser ruthenus	8	2				1
Spirlin	Alburnoides bipunctatus	6	4				1
Bleak	Alburnus alburnus	4	2	2	1	1		1
Black bullhead	Ameiurus melas	1	1	2	3	3		1
European eel	Anguilla anguilla	3	3	3	1			1
Racer goby	Babka gymnotrachelus	2	3	5				1
Blue bream	Ballerus ballerus	7	2	1			1
Stone loach	Barbatula barbatula	7	3				1
Barbel	Barbus barbus	8	2				1
Prussian carp	Carassius gibelio	1	1	2	4	2		1
Nase	Chondrostoma nasus	8	2				1
Danubian spined loach	Cobitis elongatoides	3	3	2	2			1
Sculpin	Cottus gobio	10					1
Grass carp, bighead carp, silver carp	Ctenopharyngodon idella, Hypophthalmichthys nobilis, Hypophthalmichthys molitrix	n.a.	n.a.	n.a.	n.a.	n.a.	n.a.	n.a.
Carp	Cyprinus carpio	2	2	3	3			1
Pike	Esox lucius	1	2	3	3	1		1
Three-spined stickleback	Gasterosteus aculeatus	1	1	2	3	3		1
Gudgeon, Kessler's gudgeon, Danube whitefin gudgeon	Gobio gobio, Romanogobio kessleri, Romanogobio vladykovi	n.a.	n.a.	n.a.	n.a.	n.a.	n.a.	n.a.
Danube ruffe, ruffe, yellow pope	Gymnocephalus baloni, Gymnocephalus cernua, Gymnocephalus schraetser	n.a.	n.a.	n.a.	n.a.	n.a.	n.a.	n.a.
Pumpkinseed	Lepomis gibbosus	1	1	2	5	1		1
Sunbleak	Leucaspius delineatus		1	1	4	4		1
Asp	Leuciscus aspius	5	3	2				1
Ide, dace, razorfish	Leuciscus idus, Leuciscus leuciscus, Pelecus cultratus	n.a.	n.a.	n.a.	n.a.	n.a.	n.a.	n.a.
Largemouth black bass	Micropterus salmoides			1	1	8	1
Weatherfish	Misgurnus fossilis	1	1	2	3	3		1
Monkey goby	Neogobius fluviatilis	4	3	2	1			1
Pontian bighead goby	Neogobius kessleri	5	3	2				1
Round goby	Neogobius melanostomus	6	2	2				1
Perch	Perca fluviatilis	2	2	2	2	2		1
Amur sleeper	Perccottus glenii	1	1	1	2	5		1
Tubenose goby	Proterorhinus semilunaris	1	2	3	3	1		1
Topmouth gudgeon	Pseudorasbora parva	2	2	2	2	2		1
Bitterling	Rhodeus amarus	1	1	2	3	3		1
Pigo	Rutilus pigus	8	2				1
Roach	Rutilus rutilus	2	2	2	2	2		1
Zander, Volga zander	Sander lucioperca, Sander volgensis	6	3	1			1
Rudd	Scardinius erythrophthalmus	1	1	2	3	3		1
Wels	Silurus glanis	5	2	2	1			1
Chub	Squalius cephalus	7	2	1			1
Grayling	Thymallus thymallus	8	2				1
Tench	Tinca tinca	1	1	2	3	3		1
European mudminnow	Umbra krameri				2	8	1
Streber	Zingel streber	8	2				1
Zingel	Zingel zingel	8	2				1
