# Supplementary material for: eDNA metabarcoding reveals the role of habitat specialization and spatial and environmental variability in shaping diversity patterns of fish metacommunities
Source: PLoS One. 2024 Jan 2;19(1):e0296310. doi: 10.1371/journal.pone.0296310 (PMC10760726; doi:10.1371/journal.pone.0296310)
Supplement: S2 Table — (XLSX) [file pone.0296310.s002.xlsx]

## Sheet: pooled
	median	minimum	maximum
Local variables
water body area (km2)	0.102279	0.00116211	15.776
depth (m)	1.025	0.15	6
aquatic vegetation (emergent) (%)	5	0	80
aquatic vegetation (submerged) (%)	0.5	0	85
aquatic vegetation (floating leaved) (%)	1	0	80
aquatic vegetation (surface algae) (%)	0	0	32
open water (%)	58.5	0	100
woody debris (%)	2	0	100
shoreline (woody) (%)	60	0	100
shoreline (herbaceous) (%)	30	0	100
shoreline (artificial) (%)	0	0	30
canopy cover (%)	10	0	85
substrate (rock) (%)	0	0	48
substrate (gravel) (%)	0	0	100
substrate (sand) (%)	0	0	50
substrate (silt) (%)	100	0	100
current velocity (cm s-1)	0	0	220
dissolved oxigen (mg l-1)	7.19	0.89	18.01
conductivity (µS cm-1)	413.5	290	1155
pH	7.67	6.4	8.92
dry weight (mg l-1)	16.61	0.314	143.75
ash weight (mg l-1)	12.35	2.19	2662.35
total phosphorus (µg l-1)	90.95	16.2	526.82
chlorophyll-a (g l-1)	15.77	0.6	276.16
CDOM - humic (Pt colour mg l-1)	22.3	6.4	78.09
Landuse variables
agricultural (%)	0.0942315	0	0.814657
forest and seminatural (%)	0.732055	0.147851	1
pasture (%)	0	0	0.113512
urban (%)	0	0	0.248887
wetland (%)	0.0930698	0	0.458306
Connectivity (%)	19	0	100
