# Supplementary material for: eDNA metabarcoding reveals the role of habitat specialization and spatial and environmental variability in shaping diversity patterns of fish metacommunities
Source: PLoS One. 2024 Jan 2;19(1):e0296310. doi: 10.1371/journal.pone.0296310 (PMC10760726; doi:10.1371/journal.pone.0296310)
Supplement: S3 Table — Values indicate Spearman’s rank correlation coefficient between the original environmental variables and the component scores of the sampling sites along the first two PC axes (bold values indicate significant (P<0.05) correlation). (XLSX) [file pone.0296310.s003.xlsx]

## Sheet: physical_PCA
	High water period		Low water period
	PC1	PC2	PC1	PC2
water body area (km2)	0.347394	-0.266358	0.269565	-0.301511
depth (m)	0.728155	-0.223801	0.681838	-0.468227
aquatic vegetation (emergent) (%)	-0.555839	0.313409	-0.577562	0.506064
aquatic vegetation (submerged) (%)	-0.497299	0.422697	-0.320623	0.376341
aquatic vegetation (floating leaved) (%)	-0.626428	0.226428	-0.685344	0.384512
aquatic vegetation (surface algae) (%)	-0.172594	0.0841155	0.00850046	0.249107
open water (%)	0.879593	-0.400917	0.674078	-0.810005
woody debris (%)	-0.559286	0.219504	-0.228952	0.499549
shoreline (woody) (%)	0.148073	-0.882562	0.259268	-0.631709
shoreline (herbaceous) (%)	-0.228344	0.859769	-0.339248	0.627621
shoreline (artificial) (%)	0.580199	-0.207975	0.555907	-0.393246
canopy cover (%)	-0.501378	0.0243424	-0.391823	0.225976
substrate (rock) (%)	0.336986	-0.241003	0.336986	-0.35339
substrate (gravel) (%)	0.420681	0.441705	0.500534	0.303025
substrate (sand) (%)	0.678279	-0.392737	0.64014	-0.62406
substrate (silt) (%)	-0.803661	-0.000981443	-0.837241	0.258049
current velocity (cm s-1)	0.733826	0.0398398	0.713195	-0.209028

## Sheet: chemical_PCA
	High water period		Low water period
	PC1	PC2	PC1	PC2
dissolved oxygen (mg l-1)	-0.766474	0.362453	-0.749144	0.205248
conductivity (µS cm-1)	0.519907	-0.189545	-0.179906	-0.65499
pH	-0.632644	0.542178	-0.391994	0.682889
dry weight (mg l-1)	-0.433981	-0.412766	0.353315	0.59556
ash weight (mg l-1)	-0.298464	-0.143403	0.208264	0.495282
total phosphorus (µg l-1)	-0.229479	-0.495282	0.705581	0.262535
chlorophyll-a (g l-1)	-0.491104	-0.497456	0.490842	0.588899
CDOM - humic (Pt colour mg l-1)	0.0522045	-0.65305	0.756278	0.271117
