# Supplementary material for: eDNA metabarcoding reveals the role of habitat specialization and spatial and environmental variability in shaping diversity patterns of fish metacommunities
Source: PLoS One. 2024 Jan 2;19(1):e0296310. doi: 10.1371/journal.pone.0296310 (PMC10760726; doi:10.1371/journal.pone.0296310)
Supplement: S4 Table — PCAs were conducted separately on the physical and chemical environmental variables. (XLSX) [file pone.0296310.s004.xlsx]

## Sheet: Munka1
Spearman r values
	High water period	Low water period
physical PCA1	0.600161	0.539892
physical PCA2	-0.438558	-0.557491
chemical PCA1	-0.0786094	-0.216068
chemical PCA2	0.162962	0.163394
p values
	High water period	Low water period
physical PCA1	<0.001	<0.001
physical PCA2	0.00229862	<0.001
chemical PCA1	0.603561	0.149242
chemical PCA2	0.27921	0.277919
